# Supplementary material for: An integrative description of Macrobiotus shonaicus sp. nov. (Tardigrada: Macrobiotidae) from Japan with notes on its phylogenetic position within the hufelandi group
Source: PLoS One. 2018 Feb 28;13(2):e0192210. doi: 10.1371/journal.pone.0192210 (PMC5830310; doi:10.1371/journal.pone.0192210)
Supplement: S1 File — Raw measurements of animals and eggs of Macrobiotus shonaicus sp. nov. (XLSX) [file pone.0192210.s001.xlsx]

## Sheet: instructions
	INSTRUCTIONS and TERMS OF USE
	1	This is a morphometric template for species of the Tardigrada Order Parachela.
	2	The template caluclates the pt ratio and other relative measures only if all measurements required to calculate a ratio are provided (otherwise the ratio cell remains empty, meaning lack of data). The only numbers you need to enter are absolute measurements in micrometres [μm] in the sheet "individuals". If a structure is not measurable leave the cell empty (enetring zeros will mean that the trai…
	3	The "individuals" sheet automatically calculates basic statistics (number of measurements, range, mean and SD). The table with these statistics is placed after the last (30th) specimen. The summary table can be then copied and pasted directly to MS Word.
	4	If measurements are done on the type series, please enter the holotype in the first column (this way holotype data are automatically copied to the summary table at end of the sheet). If measurements are not done on the type series, you may delete the last two columns in the summary table. You may change specimen/slide names as desired.
	5	If a trait listed is not present in the species you are measuring, remove the entire row (highlight the row, right mouse click, choose "delete").
	6	Data from the sheet "individuals" are automatically copied to the four remaining "stats" sheets. Data in those sheets are arranged for statistical analyses in the majority of statistical software.
	7	If you want to see the formulas behind this template, press Ctrl+` (usually just before "1" on the keyboard). To return to the value view, press Ctrl+` again.
	8	This template can be freely used but each published use must be credited as Morphometric data were handled using the Parachela ver. 1.2 template available from the Tardigrada Register, www.tardigrada.net/register (Michalczyk & Kaczmarek 2013). The reference is: Michalczyk, Ł. & Kaczmarek, Ł. (2013) The Tardigrada Register: a comprehensive online data repository for tardigrade taxonomy. Journal of…
	9	Copyright by Łukasz Michalczyk. Enquires and suggestions: LM@tardigrada.net

## Sheet: general info
	Species		Macrobiotus shonaicus
	Population		JP.002
	Type series		YES
	Author		Daniel Stec
	Date		22.05.2017

## Sheet: animals
SPECIMEN	1 (HOL)		2		3		4		5		6		7		8		9		10		11		12		13		14		15		16		17		18		19		20		21		22		23		24		25
CHARACTER	µm	pt	µm	pt	µm	pt	µm	pt	µm	pt	µm	pt	µm	pt	µm	pt	µm	pt	µm	pt	µm	pt	µm	pt	µm	pt	µm	pt	µm	pt	µm	pt	µm	pt	µm	pt	µm	pt	µm	pt	µm	pt	µm	pt	µm	pt	µm	pt	µm
Body length	494	1235	507	1277.08	495	1375	427	1138.67	524	1386.24	523	1320.71	572	1381.64	477	1402.94	511	1252.45	591	1503.82	577	1414.22	462	1262.3	495	1460.18	482	1278.51	508	1387.98	458	1221.33	554	1367.9	379	1089.08	513	1322.16	450	1190.48	454	1173.13	452	1180.16	743	1658.48	654	1524.48	721
Buccopharyngeal tube
Buccal tube length	40	–	39.7	–	36	–	37.5	–	37.8	–	39.6	–	41.4	–	34	–	40.8	–	39.3	–	40.8	–	36.6	–	33.9	–	37.7	–	36.6	–	37.5	–	40.5	–	34.8	–	38.8	–	37.8	–	38.7	–	38.3	–	44.8	–	42.9	–	45.3
Stylet support insertion point	28.7	71.75	28	70.529	26.1	72.5	27.3	72.8	27.3	72.2222	28.8	72.7273	29.9	72.2222	24.2	71.1765	28.4	69.6078	27.1	68.9567	28.8	70.5882	26.1	71.3115	23.6	69.6165	26.9	71.3528	26.6	72.6776	27.2	72.5333	29.3	72.3457	25.1	72.1264	28.2	72.6804	27.5	72.7513	28	72.3514	27.4	71.5405	32.5	72.5446	30.9	72.028	32.3
Buccal tube external width	4.8	12	5	12.5945	4.6	12.7778	5	13.3333	4.6	12.1693	5.6	14.1414	6.3	15.2174	4.8	14.1176	5.7	13.9706	6.2	15.7761	6	14.7059	5.2	14.2077	5.2	15.3392	5.1	13.5279	4.9	13.388	4.8	12.8	4.9	12.0988	4.5	12.931	5.3	13.6598	4.5	11.9048	4	10.3359	4.7	12.2715	6.3	14.0625	6	13.986	6
Buccal tube internal width	3.3	8.25	3.4	8.56423	3.1	8.61111	3.5	9.33333	3.2	8.46561	3.6	9.09091	3.9	9.42029	3.3	9.70588	4	9.80392	4.6	11.7048	4.5	11.0294	3.4	9.28962	3.8	11.2094	3.4	9.01857	3.3	9.01639	3.7	9.86667	3.1	7.65432	3.3	9.48276	3.5	9.02062	3	7.93651	2.7	6.97674	3.7	9.66057	4.8	10.7143	3.9	9.09091	4.2
Ventral lamina length	21.6	54	23.1	58.1864			19.6	52.2667	22.1	58.4656	22.7	57.3232	23.2	56.0386	16	47.0588	23.1	56.6176	22.6	57.5064	20.9	51.2255	19	51.9126	18.2	53.6873							22.5	55.5556	20.4	58.6207	19.8	51.0309	19.5	51.5873	21.6	55.814	20.1	52.4804			24.1	56.1772	25.5
Placoid lengths
Macroplacoid 1	10.6	26.5			11	30.5556	9.9	26.4	9.8	25.9259	11.8	29.798	14.6	35.2657	8.8	25.8824	11.5	28.1863	12.6	32.0611	13.1	32.1078	10	27.3224	9.6	28.3186	9.1	24.1379	10.5	28.6885	10.6	28.2667	10.3	25.4321	8.7	25	10.4	26.8041	9.7	25.6614	9.1	23.5142	10.1	26.3708	14.5	32.3661	12.8	29.8368	14.9
Macroplacoid 2	7.3	18.25			6	16.6667	5.5	14.6667	5.3	14.0212	7	17.6768	8.5	20.5314	5.4	15.8824	8.5	20.8333	8.1	20.6107	8.8	21.5686	4.9	13.388	5.9	17.4041	4.5	11.9363	7.4	20.2186	6.6	17.6	7	17.284	5.5	15.8046	5.7	14.6907	5.6	14.8148	5.3	13.6951	6.8	17.7546	10	22.3214	8	18.648	8
Microplacoid	2.6	6.5			2.7	7.5			2.4	6.34921	3.3	8.33333	3.2	7.72947	2.6	7.64706	3.6	8.82353	3.9	9.92366	2.6	6.37255			2.8	8.25959	2.7	7.1618	2.5	6.8306	2.9	7.73333	3.6	8.88889	2.3	6.6092	2	5.15464	2.3	6.08466	2.6	6.71835	2.6	6.78851	3.7	8.25893	2.8	6.52681	3.5
Macroplacoid row	19.32	48.3			18.5	51.3889	16.3	43.4667	16.2	42.8571	20.2	51.0101	23.4	56.5217	14.9	43.8235	20.6	50.4902	22.2	56.4885	24	58.8235	16.6	45.3552	17.2	50.7375	16.2	42.9708	19.7	53.8251	18.9	50.4	18.5	45.679	15.4	44.2529	18.4	47.4227	16.7	44.1799	15.5	40.0517	18.2	47.5196	25.4	56.6964	21.9	51.049	24.1
Placoid row	22.1	55.25			21.9	60.8333			19.6	51.8519	23.8	60.101	26.3	63.5266	17.5	51.4706	24.6	60.2941	27.2	69.2112	26.7	65.4412			20	58.9971	19.2	50.9284	22.9	62.5683	22.9	61.0667	22.5	55.5556	19.5	56.0345	22	56.701	18.6	49.2063	19.1	49.354	21	54.8303	28	62.5	24.6	57.3427	29.5
Claw 1 lengths
External primary branch	13.5	33.75	13.2	33.2494	14.6	40.5556	13.6	36.2667			13.2	33.3333	14.4	34.7826	13.7	40.2941	13.3	32.598	14	35.6234	15.4	37.7451	15.1	41.2568	12.9	38.0531	13.4	35.5438	13.7	37.4317	13.4	35.7333	14.5	35.8025			13.6	35.0515	11.5	30.4233	12.1	31.2661	13	33.9426	15.8	35.2679	13.7	31.9347	15.6
External secondary branch	11.8	29.5	11	27.7078	11.9	33.0556	10.3	27.4667					11.9	28.744					12.7	32.3155	13.3	32.598	12.9	35.2459			9.4	24.9337	11.4	31.1475			11.1	27.4074					9.4	24.8677			10.6	27.6762			11	25.641	12.8
Internal primary branch	13.1	32.75	12.6	31.738	12.7	35.2778	12	32	11.7	30.9524	12	30.303	13.3	32.1256	12.9	37.9412	12.6	30.8824	13.4	34.0967	14.6	35.7843	14.3	39.071	11.7	34.5133	11.7	31.0345	12.3	33.6066	12.7	33.8667	14	34.5679			12.6	32.4742	11.1	29.3651	11.4	29.4574	11.2	29.2428	15.2	33.9286	12.9	30.0699	15
Internal secondary branch	10	25	10.2	25.6927	9.3	25.8333			10	26.455	10.2	25.7576	10.5	25.3623	10.7	31.4706					12.3	30.1471					9	23.8727	10.2	27.8689	11.4	30.4					9.9	25.5155	9.4	24.8677	9.3	24.031	9	23.4987	12.1	27.0089
Claw 2 lengths
External primary branch	14.8	37	15.4	38.7909	16.3	45.2778	14.6	38.9333	14.1	37.3016	14.6	36.8687	16.8	40.5797	15.3	45	14.9	36.5196	15.6	39.6947	15.7	38.4804	17.5	47.8142	14.3	42.1829	14.8	39.2573	15.6	42.623	15.3	40.8	16	39.5062	13.7	39.3678	14.6	37.6289	13.5	35.7143	12.9	33.3333			17	37.9464	16.4	38.2284	17.7
External secondary branch	12.5	31.25					11.1	29.6	10.7	28.3069	12.8	32.3232																					12.4	30.6173			12.2	31.4433			11.3	29.199							14.8
Internal primary branch	13.3	33.25	13.4	33.7531	13.9	38.6111	13.8	36.8	12.5	33.0688	12.8	32.3232	14.1	34.058	13.4	39.4118	12.6	30.8824	13.9	35.369	14.3	35.049	16.8	45.9016	13.5	39.823	13.1	34.748	14.9	40.7104	13.8	36.8	14.3	35.3086	12	34.4828	14.1	36.3402	11.2	29.6296	12.1	31.2661	11.6	30.2872	15.7	35.0446	14.8	34.4988	15.9
Internal secondary branch	10.6	26.5	9.2	23.1738	10.7	29.7222	11	29.3333	10	26.455	10.7	27.0202	11.5	27.7778	11.3	33.2353	9.5	23.2843	10.4	26.4631	12.5	30.6373			10.7	31.5634	10.2	27.0557	11.8	32.2404	11.6	30.9333	11.2	27.6543	10.1	29.023					10.8	27.907					11.4	26.5734
Claw 3 lengths
External primary branch	15.3	38.25	15.6	39.2947			14.4	38.4	14.1	37.3016	16	40.404	16.3	39.372	14.9	43.8235	15	36.7647	15.8	40.2036	16.8	41.1765			14.8	43.6578	14.1	37.4005	16.4	44.8087	15.5	41.3333	15.3	37.7778	14.2	40.8046	14.8	38.1443	12.9	34.127	13.8	35.6589	13.5	35.248	18.3	40.8482	16.9	39.3939	18.8
External secondary branch			11.4	28.7154							12.8	32.3232	13.4	32.3671			11	26.9608			12.7	31.1275			11.1	32.7434							12.9	31.8519			12.8	32.9897					10	26.1097
Internal primary branch	13.8	34.5	12.9	32.4937	14.2	39.4444	13.4	35.7333	12.6	33.3333	12.7	32.0707	14.5	35.0242	13.7	40.2941	13.7	33.5784	14.3	36.3868	14.7	36.0294			13.6	40.118	13.4	35.5438			13.9	37.0667	13.8	34.0741	11.5	33.046	13.4	34.5361	12.4	32.8042	11.8	30.491	12	31.3316	16.9	37.7232	15.8	36.8298	15.9
Internal secondary branch	11	27.5	10.4	26.1965	11.2	31.1111			9.2	24.3386	10.6	26.7677	11.4	27.5362					11.1	28.2443	12.4	30.3922									11.8	31.4667	10.7	26.4198			10.1	26.0309			9.9	25.5814	9.2	24.0209	14	31.25			12.8
Claw 4 lengths
Anterior primary branch	16.1	40.25	14.9	37.5315	17.2	47.7778			13.7	36.2434	14.6	36.8687	15.4	37.1981	15.6	45.8824			17	43.257	15.9	38.9706	17.7	48.3607	15.4	45.4277	14.9	39.5225	15.7	42.8962			16.4	40.4938	13.3	38.2184	14.9	38.4021	13.8	36.5079	13.6	35.1421	13.1	34.2037	17.7	39.5089	16.5	38.4615	18.2
Anterior secondary branch	11.5	28.75			11.8	32.7778					10.4	26.2626	11.6	28.0193	11	32.3529			12.8	32.57	12.8	31.3725	12.8	34.9727	11.5	33.9233	10.8	28.6472	11.4	31.1475			12.7	31.358					10	26.455	9.8	25.323	10.4	27.154	13.7	30.5804	11.6	27.0396	13.6
Posterior primary branch	16.7	41.75	15.8	39.7985	17.2	47.7778			15.7	41.5344	14.8	37.3737	16.7	40.3382	16	47.0588			17.2	43.7659	17.5	42.8922	18.3	50	16.5	48.6726	15.9	42.1751	17.1	46.7213			17.5	43.2099	15.1	43.3908	16.2	41.7526	14.8	39.1534	15.2	39.2765	15.5	40.47	19.9	44.4196	18.6	43.3566	20.5
Posterior secondary branch			10.8	27.204					10.8	28.5714	11.4	28.7879	13.6	32.8502	11.6	34.1176																	12.7	31.358	11.4	32.7586	13.2	34.0206			11.3	29.199	10.5	27.4151	14.1	31.4732	13.7	31.9347	16.3
Eyes (0 = absent; 1 = present)	0		1		1		1		0		1		1		1		1		1		1		1		1		1		1		1		1		0		0		0		1		0		1		1		1
Cuticular pores (0/1)	0		0		0		0		0		0		0		0		0		0		0		0		0		0		0		0		0		0		0		0		0		0		0		0		0
Lunules I with teeth (0/1)	0		0		0		0		0		0		0		0		0		0		0		0		0		0		0		0		0		0		0		0		0		0		0		0		0
Lunules II with teeth (0/1)	0		0		0		0		0		0		0		0		0		0		0		0		0		0		0		0		0		0		0		0		0		0		0		0		0
Lunules III with teeth (0/1)	0		0		0		0		0		0		0		0		0		0		0		0		0		0		0		0		0		0		0		0		0		0		0		0		0
Lunules IV with teeth (0/1)	1		1		1		1		1		1		1		1		1		1		1		1		1		1		1		1		1		1		1		1		1		1		1		1		1
Granulation on legs I (0/1)	1		1		1		1		1		1		1		0		1		1		1		1		1		1		1		1		1		0		1		0		0		1		1		1		1
Granulation on legs II (0/1)	1		1		1		1		1		1		1		1		1		1		1		1		1		1		1		1		1		0		1		0		0		1		1		1		1
Granulation on legs III (0/1)	1		1		1		1		1		1		1		1		1		1		1		1		1		1		1		1		1		0		1		1		0		1		1		1		1
Granulation on legs IV (0/1)	1		1		1		1		1		1		1		1		1		1		1		1		1		1		1		1		1		1		1		1		1		1		1		1		1
[truncated: 25 more columns]

## Sheet: eggs
CHARACTER	1	2	3	4	5	6	7	8	9	10	11	12	13	14	15	16	17	18	19	20	21	22	23	24	25	26	27	28	29	30		CHARACTER	N	RANGE			MEAN	SD
Diameter of egg without processes	63.7	64.8	64.8	67.2	63.1	64.6	62	65.6	66.4	61.3	65.3	70.8	68.7	67.8	70.1	67.3	63.8	62.6	63.5	57.6	65.9	66.6	56.4	61.9	65.9	66.8	70.7	65.6	67.6	68.6		Diameter of egg without processes	30	56.4	–	70.8	65.2333	3.36353
Diameter of egg with processes	73.6	78.9	78	81.8	76	80.8	75.1	76	81.9	74.2	79.2	87.9	82.7	81.8	83.1	80.2	75.9	76.2	75.1	70.8	78.2	77.2	69.1	72.8	78.9	77	83.3	75.2	80.9	80.1		Diameter of egg with processes	30	69.1	–	87.9	78.0633	4.07096
Process height	4.7	6.7	6.3	6.4	5.5	7.2	5.8	6.2	8.2	7.2	7.2	8.2	6.7	7.2	6.8	6.8	5.1	7	6.6	6	7.9	5.2	6.5	5.1	5.9	6.7	5.4	5.6	6.5	6.2		Process height	90	4.4	–	8.5	6.42444	0.867168
	4.4	7.1	7.2	6.9	6.3	7.5	5.8	6.1	6.9	6.9	6.9	8.3	6.9	7	6.6	6.6	4.9	7.5	6.5	5.9	8	6.1	6.3	4.8	5.8	6.3	6.2	5.9	6.7	5.6		Process base width	90	3.1	–	6.5	4.52111	0.730629
	4.5	6.6	6.5	6.7	6.2	7.2	6	6.2	7.3	5.4	7.4	8.5	7.4	6.2	6.9	7.5	5.5	6.9	6.1	6	7.5	5.7	6.7	5.3	5.9	6.6	5.7	5.7	6.1	5.3		Process base/height ratio	90	0.47561	–	1.09259	0.708871	0.104397
Process base width	3.8	4.9	3.6	4.6	4.9	4.9	4.9	4	3.9	6.5	4.7	5.7	4.3	4.9	4.7	4.9	3.9	4.2	5.4	3.2	5	4	3.4	3.7	4.2	5.1	3.8	5	3.8	4.1		Terminal disc width	90	1.8	–	5.3	2.99889	0.667124
	3.2	4.4	4.6	4.2	5.4	6	4.7	3.5	5	5.7	5.1	6.3	4.4	4.8	5.3	4.6	4.3	4.5	5.3	4	5.5	3.8	3.1	3.6	4.5	3.9	3.4	4.9	4.1	4.1		Distance between processes	90	1.5	–	4.2	2.44111	0.489644
	4.1	4.5	4.3	4	4.7	5.1	4.7	4.3	5.4	5.9	5.1	5.9	4.5	4.7	5.8	4.8	4.3	4.9	5.4	4.2	4.7	4.1	3.5	4	4.5	4.3	3.7	3.9	3.5	3.9		Number of processes on the egg circumference	30	28	–	36	31.3667	2.10882
Process base/height ratio	0.808511	0.731343	0.571429	0.71875	0.890909	0.680556	0.844828	0.645161	0.47561	0.902778	0.652778	0.695122	0.641791	0.680556	0.691176	0.720588	0.764706	0.6	0.818182	0.533333	0.632911	0.769231	0.523077	0.72549	0.711864	0.761194	0.703704	0.892857	0.584615	0.66129
	0.727273	0.619718	0.638889	0.608696	0.857143	0.8	0.810345	0.57377	0.724638	0.826087	0.73913	0.759036	0.637681	0.685714	0.80303	0.69697	0.877551	0.6	0.815385	0.677966	0.6875	0.622951	0.492063	0.75	0.775862	0.619048	0.548387	0.830508	0.61194	0.732143
	0.911111	0.681818	0.661538	0.597015	0.758065	0.708333	0.783333	0.693548	0.739726	1.09259	0.689189	0.694118	0.608108	0.758065	0.84058	0.64	0.781818	0.710145	0.885246	0.7	0.626667	0.719298	0.522388	0.754717	0.762712	0.651515	0.649123	0.684211	0.57377	0.735849
Terminal disc width	2.2	2.6	1.8	2.8	2.5	3.3	3.6	2.4	3.4	3.3	2.9	5.3	3.9	3.5	4.1	2.2	3.1	3	3.4	2.3	2.8	3.3	2.9	3	4.7	3.2	2.8	2.3	2.1	2.5
	2.4	2.9	1.9	3.3	3.1	3.2	2.9	2.9	3.6	3.7	3.7	4.5	3.1	3.9	3.7	1.9	2.7	2.1	3.2	2.8	3	2.8	2.4	2.7	3.4	2.9	1.9	2.1	2.8	2.7
	2.6	2.7	2	2.8	2.8	3.5	3.5	2.8	3.9	3.4	3.7	4.3	3	3.6	3.3	2.4	3.4	3	3.3	2.8	3.3	3.1	2.6	4	3.2	3.1	1.8	2.4	2.1	2.1
Distance between processes	2.2	2	3.3	2.4	2.8	2	1.9	2.9	2.3	1.9	2.9	2.8	1.9	2.4	2.3	2.1	2.5	2	2.4	2.4	2.6	2.1	2.5	2.2	2.9	1.9	1.7	2.5	2.4	2.1
	2.5	2.1	4.2	3.2	2.5	2.7	2.6	2.8	2.3	1.5	2.2	3.5	2.6	2.7	1.9	2.7	2.4	2	2	1.9	2.1	1.9	1.8	2.5	3.8	2.4	1.9	3	2.6	1.7
	2.4	3.3	2.6	1.7	2.6	2.7	3.2	2.7	3.2	1.9	3.1	2.4	2.6	2.2	2.4	3	2.9	2.2	2.3	2.6	2.5	2.7	1.9	3	2.1	2.9	2.4	1.9	2.1	1.9
Number of processes on the egg circumference	36	29	34	32	33	29	31	32	32	28	30	28	31	31	29	33	32	29	31	28	30	34	32	31	30	33	34	31	34	34

## Sheet: animals_stats (μm)
Species	Population	Individual	Body length	Buccal tube length	Stylet support insertion point	Buccal tube external width	Buccal tube internal width	Ventral lamina length	Macroplacoid 1	Macroplacoid 2	Microplacoid	Macroplacoid row	Placoid row	Claw 1 external primary branch	Claw 1 external secondary branch	Claw 1 internal primary branch	Claw 1 internal secondary branch	Claw 2 external primary branch	Claw 2 external secondary branch	Claw 2 internal base	Claw 2 internal primary branch	Claw 2 internal secondary branch	Claw 3 external primary branch	Claw 3 external secondary branch	Claw 3 internal primary branch	Claw 3 internal secondary branch	Claw 4 anterior primary branch	Claw 4 anterior secondary branch	Claw 4 posterior primary branch	Claw 4 posterior secondary branch
Macrobiotus shonaicus	JP.002	1 (HOL)	494	40	28.7	4.8	3.3	21.6	10.6	7.3	2.6	19.32	22.1	13.5	11.8	13.1	10	14.8	12.5	#REF!	13.3	10.6	15.3		13.8	11	16.1	11.5	16.7
Macrobiotus shonaicus	JP.002	2	507	39.7	28	5	3.4	23.1						13.2	11	12.6	10.2	15.4		#REF!	13.4	9.2	15.6	11.4	12.9	10.4	14.9		15.8	10.8
Macrobiotus shonaicus	JP.002	3	495	36	26.1	4.6	3.1		11	6	2.7	18.5	21.9	14.6	11.9	12.7	9.3	16.3		#REF!	13.9	10.7			14.2	11.2	17.2	11.8	17.2
Macrobiotus shonaicus	JP.002	4	427	37.5	27.3	5	3.5	19.6	9.9	5.5		16.3		13.6	10.3	12		14.6	11.1	#REF!	13.8	11	14.4		13.4
Macrobiotus shonaicus	JP.002	5	524	37.8	27.3	4.6	3.2	22.1	9.8	5.3	2.4	16.2	19.6			11.7	10	14.1	10.7	#REF!	12.5	10	14.1		12.6	9.2	13.7		15.7	10.8
Macrobiotus shonaicus	JP.002	6	523	39.6	28.8	5.6	3.6	22.7	11.8	7	3.3	20.2	23.8	13.2		12	10.2	14.6	12.8	#REF!	12.8	10.7	16	12.8	12.7	10.6	14.6	10.4	14.8	11.4
Macrobiotus shonaicus	JP.002	7	572	41.4	29.9	6.3	3.9	23.2	14.6	8.5	3.2	23.4	26.3	14.4	11.9	13.3	10.5	16.8		#REF!	14.1	11.5	16.3	13.4	14.5	11.4	15.4	11.6	16.7	13.6
Macrobiotus shonaicus	JP.002	8	477	34	24.2	4.8	3.3	16	8.8	5.4	2.6	14.9	17.5	13.7		12.9	10.7	15.3		#REF!	13.4	11.3	14.9		13.7		15.6	11	16	11.6
Macrobiotus shonaicus	JP.002	9	511	40.8	28.4	5.7	4	23.1	11.5	8.5	3.6	20.6	24.6	13.3		12.6		14.9		#REF!	12.6	9.5	15	11	13.7
Macrobiotus shonaicus	JP.002	10	591	39.3	27.1	6.2	4.6	22.6	12.6	8.1	3.9	22.2	27.2	14	12.7	13.4		15.6		#REF!	13.9	10.4	15.8		14.3	11.1	17	12.8	17.2
Macrobiotus shonaicus	JP.002	11	577	40.8	28.8	6	4.5	20.9	13.1	8.8	2.6	24	26.7	15.4	13.3	14.6	12.3	15.7		#REF!	14.3	12.5	16.8	12.7	14.7	12.4	15.9	12.8	17.5
Macrobiotus shonaicus	JP.002	12	462	36.6	26.1	5.2	3.4	19	10	4.9		16.6		15.1	12.9	14.3		17.5		#REF!	16.8						17.7	12.8	18.3
Macrobiotus shonaicus	JP.002	13	495	33.9	23.6	5.2	3.8	18.2	9.6	5.9	2.8	17.2	20	12.9		11.7		14.3		#REF!	13.5	10.7	14.8	11.1	13.6		15.4	11.5	16.5
Macrobiotus shonaicus	JP.002	14	482	37.7	26.9	5.1	3.4		9.1	4.5	2.7	16.2	19.2	13.4	9.4	11.7	9	14.8		#REF!	13.1	10.2	14.1		13.4		14.9	10.8	15.9
Macrobiotus shonaicus	JP.002	15	508	36.6	26.6	4.9	3.3		10.5	7.4	2.5	19.7	22.9	13.7	11.4	12.3	10.2	15.6		#REF!	14.9	11.8	16.4				15.7	11.4	17.1
Macrobiotus shonaicus	JP.002	16	458	37.5	27.2	4.8	3.7		10.6	6.6	2.9	18.9	22.9	13.4		12.7	11.4	15.3		#REF!	13.8	11.6	15.5		13.9	11.8
Macrobiotus shonaicus	JP.002	17	554	40.5	29.3	4.9	3.1	22.5	10.3	7	3.6	18.5	22.5	14.5	11.1	14		16	12.4	#REF!	14.3	11.2	15.3	12.9	13.8	10.7	16.4	12.7	17.5	12.7
Macrobiotus shonaicus	JP.002	18	379	34.8	25.1	4.5	3.3	20.4	8.7	5.5	2.3	15.4	19.5					13.7		#REF!	12	10.1	14.2		11.5		13.3		15.1	11.4
Macrobiotus shonaicus	JP.002	19	513	38.8	28.2	5.3	3.5	19.8	10.4	5.7	2	18.4	22	13.6		12.6	9.9	14.6	12.2	#REF!	14.1		14.8	12.8	13.4	10.1	14.9		16.2	13.2
Macrobiotus shonaicus	JP.002	20	450	37.8	27.5	4.5	3	19.5	9.7	5.6	2.3	16.7	18.6	11.5	9.4	11.1	9.4	13.5		#REF!	11.2		12.9		12.4		13.8	10	14.8
Macrobiotus shonaicus	JP.002	21	454	38.7	28	4	2.7	21.6	9.1	5.3	2.6	15.5	19.1	12.1		11.4	9.3	12.9	11.3	#REF!	12.1	10.8	13.8		11.8	9.9	13.6	9.8	15.2	11.3
Macrobiotus shonaicus	JP.002	22	452	38.3	27.4	4.7	3.7	20.1	10.1	6.8	2.6	18.2	21	13	10.6	11.2	9			#REF!	11.6		13.5	10	12	9.2	13.1	10.4	15.5	10.5
Macrobiotus shonaicus	JP.002	23	743	44.8	32.5	6.3	4.8		14.5	10	3.7	25.4	28	15.8		15.2	12.1	17		#REF!	15.7		18.3		16.9	14	17.7	13.7	19.9	14.1
Macrobiotus shonaicus	JP.002	24	654	42.9	30.9	6	3.9	24.1	12.8	8	2.8	21.9	24.6	13.7	11	12.9		16.4		#REF!	14.8	11.4	16.9		15.8		16.5	11.6	18.6	13.7
Macrobiotus shonaicus	JP.002	25	721	45.3	32.3	6	4.2	25.5	14.9	8	3.5	24.1	29.5	15.6	12.8	15		17.7	14.8	#REF!	15.9		18.8		15.9	12.8	18.2	13.6	20.5	16.3
Macrobiotus shonaicus	JP.002	26	318	31.9	23	3.6	2.4		7.8	4.9	1.2	13.4	15.1	10.1	7.5	9.9		11.3	8.2	#REF!	10.8		11.5		10.4	8.3	12.1	8.2	13
Macrobiotus shonaicus	JP.002	27	428	33.8	24.5	4.6	3.1	19.5	9.5	5.4	2.2	16.6	19.3	12.4		11.5		14.1		#REF!	13.5	10.6			13.1	9.7	14.2		15
Macrobiotus shonaicus	JP.002	28	353	32.7	23.6	3.8	3.2	18.4	8.1	4.9	2.1	14	17.5	10.5		9.8	8.1	11.2	8.7	#REF!	9.8	7.4	11.2		10.1		11.9		13.2	9.4
Macrobiotus shonaicus	JP.002	29	376	37.2	26.8	4.9	3.9	20.5	9.7	5.7	2.1	16.7	19.8	14.5	11.4	12.2	9.9	14.1		#REF!	12.8		13.1		12.5
Macrobiotus shonaicus	JP.002	30	390	34.7	25	4.3	3.2	19.8	9.8	6	2.2	17.3	20.7	11.8	9.5	10.6	7.9	12.9	9.5	#REF!	11.8	9.5	12.9		11		12.9		13.8

## Sheet: animals_stats (pt)
Species	Population	Individual	Body length	Stylet support insertion point	Buccal tube external width	Buccal tube internal width	Ventral lamina length	Macroplacoid 1	Macroplacoid 2	Microplacoid	Macroplacoid row	Placoid row	Claw 1 external primary branch	Claw 1 external secondary branch	Claw 1 internal primary branch	Claw 1 internal secondary branch	Claw 2 external primary branch	Claw 2 external secondary branch	Claw 2 internal primary branch	Claw 2 internal secondary branch	Claw 3 external primary branch	Claw 3 external secondary branch	Claw 3 internal primary branch	Claw 3 internal secondary branch	Claw 4 anterior primary branch	Claw 4 anterior secondary branch	Claw 4 posterior primary branch	Claw 4 posterior secondary branch
Macrobiotus shonaicus	JP.002	1 (HOL)	1235	71.75	12	8.25	54	26.5	18.25	6.5	48.3	55.25	33.75	29.5	32.75	25	37	31.25	33.25	26.5	38.25		34.5	27.5	40.25	28.75	41.75
Macrobiotus shonaicus	JP.002	2	1277.08	70.529	12.5945	8.56423	58.1864						33.2494	27.7078	31.738	25.6927	38.7909		33.7531	23.1738	39.2947	28.7154	32.4937	26.1965	37.5315		39.7985	27.204
Macrobiotus shonaicus	JP.002	3	1375	72.5	12.7778	8.61111		30.5556	16.6667	7.5	51.3889	60.8333	40.5556	33.0556	35.2778	25.8333	45.2778		38.6111	29.7222			39.4444	31.1111	47.7778	32.7778	47.7778
Macrobiotus shonaicus	JP.002	4	1138.67	72.8	13.3333	9.33333	52.2667	26.4	14.6667		43.4667		36.2667	27.4667	32		38.9333	29.6	36.8	29.3333	38.4		35.7333
Macrobiotus shonaicus	JP.002	5	1386.24	72.2222	12.1693	8.46561	58.4656	25.9259	14.0212	6.34921	42.8571	51.8519			30.9524	26.455	37.3016	28.3069	33.0688	26.455	37.3016		33.3333	24.3386	36.2434		41.5344	28.5714
Macrobiotus shonaicus	JP.002	6	1320.71	72.7273	14.1414	9.09091	57.3232	29.798	17.6768	8.33333	51.0101	60.101	33.3333		30.303	25.7576	36.8687	32.3232	32.3232	27.0202	40.404	32.3232	32.0707	26.7677	36.8687	26.2626	37.3737	28.7879
Macrobiotus shonaicus	JP.002	7	1381.64	72.2222	15.2174	9.42029	56.0386	35.2657	20.5314	7.72947	56.5217	63.5266	34.7826	28.744	32.1256	25.3623	40.5797		34.058	27.7778	39.372	32.3671	35.0242	27.5362	37.1981	28.0193	40.3382	32.8502
Macrobiotus shonaicus	JP.002	8	1402.94	71.1765	14.1176	9.70588	47.0588	25.8824	15.8824	7.64706	43.8235	51.4706	40.2941		37.9412	31.4706	45		39.4118	33.2353	43.8235		40.2941		45.8824	32.3529	47.0588	34.1176
Macrobiotus shonaicus	JP.002	9	1252.45	69.6078	13.9706	9.80392	56.6176	28.1863	20.8333	8.82353	50.4902	60.2941	32.598		30.8824		36.5196		30.8824	23.2843	36.7647	26.9608	33.5784
Macrobiotus shonaicus	JP.002	10	1503.82	68.9567	15.7761	11.7048	57.5064	32.0611	20.6107	9.92366	56.4885	69.2112	35.6234	32.3155	34.0967		39.6947		35.369	26.4631	40.2036		36.3868	28.2443	43.257	32.57	43.7659
Macrobiotus shonaicus	JP.002	11	1414.22	70.5882	14.7059	11.0294	51.2255	32.1078	21.5686	6.37255	58.8235	65.4412	37.7451	32.598	35.7843	30.1471	38.4804		35.049	30.6373	41.1765	31.1275	36.0294	30.3922	38.9706	31.3725	42.8922
Macrobiotus shonaicus	JP.002	12	1262.3	71.3115	14.2077	9.28962	51.9126	27.3224	13.388		45.3552		41.2568	35.2459	39.071		47.8142		45.9016						48.3607	34.9727	50
Macrobiotus shonaicus	JP.002	13	1460.18	69.6165	15.3392	11.2094	53.6873	28.3186	17.4041	8.25959	50.7375	58.9971	38.0531		34.5133		42.1829		39.823	31.5634	43.6578	32.7434	40.118		45.4277	33.9233	48.6726
Macrobiotus shonaicus	JP.002	14	1278.51	71.3528	13.5279	9.01857		24.1379	11.9363	7.1618	42.9708	50.9284	35.5438	24.9337	31.0345	23.8727	39.2573		34.748	27.0557	37.4005		35.5438		39.5225	28.6472	42.1751
Macrobiotus shonaicus	JP.002	15	1387.98	72.6776	13.388	9.01639		28.6885	20.2186	6.8306	53.8251	62.5683	37.4317	31.1475	33.6066	27.8689	42.623		40.7104	32.2404	44.8087				42.8962	31.1475	46.7213
Macrobiotus shonaicus	JP.002	16	1221.33	72.5333	12.8	9.86667		28.2667	17.6	7.73333	50.4	61.0667	35.7333		33.8667	30.4	40.8		36.8	30.9333	41.3333		37.0667	31.4667
Macrobiotus shonaicus	JP.002	17	1367.9	72.3457	12.0988	7.65432	55.5556	25.4321	17.284	8.88889	45.679	55.5556	35.8025	27.4074	34.5679		39.5062	30.6173	35.3086	27.6543	37.7778	31.8519	34.0741	26.4198	40.4938	31.358	43.2099	31.358
Macrobiotus shonaicus	JP.002	18	1089.08	72.1264	12.931	9.48276	58.6207	25	15.8046	6.6092	44.2529	56.0345					39.3678		34.4828	29.023	40.8046		33.046		38.2184		43.3908	32.7586
Macrobiotus shonaicus	JP.002	19	1322.16	72.6804	13.6598	9.02062	51.0309	26.8041	14.6907	5.15464	47.4227	56.701	35.0515		32.4742	25.5155	37.6289	31.4433	36.3402		38.1443	32.9897	34.5361	26.0309	38.4021		41.7526	34.0206
Macrobiotus shonaicus	JP.002	20	1190.48	72.7513	11.9048	7.93651	51.5873	25.6614	14.8148	6.08466	44.1799	49.2063	30.4233	24.8677	29.3651	24.8677	35.7143		29.6296		34.127		32.8042		36.5079	26.455	39.1534
Macrobiotus shonaicus	JP.002	21	1173.13	72.3514	10.3359	6.97674	55.814	23.5142	13.6951	6.71835	40.0517	49.354	31.2661		29.4574	24.031	33.3333	29.199	31.2661	27.907	35.6589		30.491	25.5814	35.1421	25.323	39.2765	29.199
Macrobiotus shonaicus	JP.002	22	1180.16	71.5405	12.2715	9.66057	52.4804	26.3708	17.7546	6.78851	47.5196	54.8303	33.9426	27.6762	29.2428	23.4987			30.2872		35.248	26.1097	31.3316	24.0209	34.2037	27.154	40.47	27.4151
Macrobiotus shonaicus	JP.002	23	1658.48	72.5446	14.0625	10.7143		32.3661	22.3214	8.25893	56.6964	62.5	35.2679		33.9286	27.0089	37.9464		35.0446		40.8482		37.7232	31.25	39.5089	30.5804	44.4196	31.4732
Macrobiotus shonaicus	JP.002	24	1524.48	72.028	13.986	9.09091	56.1772	29.8368	18.648	6.52681	51.049	57.3427	31.9347	25.641	30.0699		38.2284		34.4988	26.5734	39.3939		36.8298		38.4615	27.0396	43.3566	31.9347
Macrobiotus shonaicus	JP.002	25	1591.61	71.3024	13.245	9.27152	56.2914	32.8918	17.66	7.72627	53.2009	65.1214	34.4371	28.2561	33.1126		39.0728	32.6711	35.0993		41.5011		35.0993	28.2561	40.1766	30.0221	45.2539	35.9823
Macrobiotus shonaicus	JP.002	26	996.865	72.1003	11.2853	7.52351		24.4514	15.3605	3.76176	42.0063	47.3354	31.6614	23.511	31.0345		35.4232	25.7053	33.8558		36.0502		32.6019	26.0188	37.931	25.7053	40.7524
Macrobiotus shonaicus	JP.002	27	1266.27	72.4852	13.6095	9.1716	57.6923	28.1065	15.9763	6.50888	49.1124	57.1006	36.6864		34.0237		41.716		39.9408	31.3609			38.7574	28.6982	42.0118		44.3787
Macrobiotus shonaicus	JP.002	28	1079.51	72.1713	11.6208	9.78593	56.2691	24.7706	14.9847	6.42202	42.8135	53.5168	32.1101		29.9694	24.7706	34.2508	26.6055	29.9694	22.63	34.2508		30.8869		36.3914		40.367	28.7462
Macrobiotus shonaicus	JP.002	29	1010.75	72.043	13.172	10.4839	55.1075	26.0753	15.3226	5.64516	44.8925	53.2258	38.9785	30.6452	32.7957	26.6129	37.9032		34.4086		35.2151		33.6022
Macrobiotus shonaicus	JP.002	30	1123.92	72.0461	12.3919	9.2219	57.0605	28.2421	17.2911	6.34006	49.8559	59.6542	34.0058	27.3775	30.5476	22.7666	37.1758	27.3775	34.0058	27.3775	37.1758		31.7003		37.1758		39.7695

## Sheet: eggs_stats (μm)
Species	Population	egg	Diameter of egg without processes	Diameter of egg with processes	Process height	Process base width	Process base/height ratio	Terminal disc width	Distance between processes	Number of processes on the egg circumference
Macrobiotus shonaicus	JP.002	1	63.7	73.6	4.53333	3.7	0.815631	2.4	2.36667	36
Macrobiotus shonaicus	JP.002	2	64.8	78.9	6.8	4.6	0.677627	2.73333	2.46667	29
Macrobiotus shonaicus	JP.002	3	64.8	78	6.66667	4.16667	0.623952	1.9	3.36667	34
Macrobiotus shonaicus	JP.002	4	67.2	81.8	6.66667	4.26667	0.641487	2.96667	2.43333	32
Macrobiotus shonaicus	JP.002	5	63.1	76	6	5	0.835372	2.8	2.63333	33
Macrobiotus shonaicus	JP.002	6	64.6	80.8	7.3	5.33333	0.72963	3.33333	2.46667	29
Macrobiotus shonaicus	JP.002	7	62	75.1	5.86667	4.76667	0.812835	3.33333	2.56667	31
Macrobiotus shonaicus	JP.002	8	65.6	76	6.16667	3.93333	0.637493	2.7	2.8	32
Macrobiotus shonaicus	JP.002	9	66.4	81.9	7.46667	4.76667	0.646658	3.63333	2.6	32
Macrobiotus shonaicus	JP.002	10	61.3	74.2	6.5	6.03333	0.940486	3.46667	1.76667	28
Macrobiotus shonaicus	JP.002	11	65.3	79.2	7.16667	4.96667	0.693699	3.43333	2.73333	30
Macrobiotus shonaicus	JP.002	12	70.8	87.9	8.33333	5.96667	0.716092	4.7	2.9	28
Macrobiotus shonaicus	JP.002	13	68.7	82.7	7	4.4	0.629193	3.33333	2.36667	31
Macrobiotus shonaicus	JP.002	14	67.8	81.8	6.8	4.8	0.708111	3.66667	2.43333	31
Macrobiotus shonaicus	JP.002	15	70.1	83.1	6.76667	5.26667	0.778262	3.7	2.2	29
Macrobiotus shonaicus	JP.002	16	67.3	80.2	6.96667	4.76667	0.685853	2.16667	2.6	33
Macrobiotus shonaicus	JP.002	17	63.8	75.9	5.16667	4.16667	0.808025	3.06667	2.6	32
Macrobiotus shonaicus	JP.002	18	62.6	76.2	7.13333	4.53333	0.636715	2.7	2.06667	29
Macrobiotus shonaicus	JP.002	19	63.5	75.1	6.4	5.36667	0.839604	3.3	2.23333	31
Macrobiotus shonaicus	JP.002	20	57.6	70.8	5.96667	3.8	0.6371	2.63333	2.3	28
Macrobiotus shonaicus	JP.002	21	65.9	78.2	7.8	5.06667	0.649026	3.03333	2.4	30
Macrobiotus shonaicus	JP.002	22	66.6	77.2	5.66667	3.96667	0.703827	3.06667	2.23333	34
Macrobiotus shonaicus	JP.002	23	56.4	69.1	6.5	3.33333	0.512509	2.63333	2.06667	32
Macrobiotus shonaicus	JP.002	24	61.9	72.8	5.06667	3.76667	0.743402	3.23333	2.56667	31
Macrobiotus shonaicus	JP.002	25	65.9	78.9	5.86667	4.4	0.750146	3.76667	2.93333	30
Macrobiotus shonaicus	JP.002	26	66.8	77	6.53333	4.43333	0.677252	3.06667	2.4	33
Macrobiotus shonaicus	JP.002	27	70.7	83.3	5.76667	3.63333	0.633738	2.16667	2	34
Macrobiotus shonaicus	JP.002	28	65.6	75.2	5.73333	4.6	0.802525	2.26667	2.46667	31
Macrobiotus shonaicus	JP.002	29	67.6	80.9	6.43333	3.8	0.590109	2.33333	2.36667	34
Macrobiotus shonaicus	JP.002	30	68.6	80.1	5.7	4.03333	0.709761	2.43333	1.9	34
