# Supplementary material for: An integrative description of Macrobiotus shonaicus sp. nov. (Tardigrada: Macrobiotidae) from Japan with notes on its phylogenetic position within the hufelandi group
Source: PLoS One. 2018 Feb 28;13(2):e0192210. doi: 10.1371/journal.pone.0192210 (PMC5830310; doi:10.1371/journal.pone.0192210)
Supplement: S2 File — Matrices with calculated uncorrected p-genetic distances between Macrobiotus shonaicus sp. nov and other species of Macrobiotus hufelandi complex. (XLSX) [file pone.0192210.s002.xlsx]

## Sheet: 18S rRNA
		1	2	3	4	5	6	7	8	9	10	11	12	13	14
1	Mac.sho_18S_JP.002
2	Mac.sco_18S_KY797265	0.00792602
3	Mac.poy_18S_KX810008	0.0264201	0.0250991
4	Mac.kri_18S_KC193577	0.00792602	0.01321	0.0317041
5	Mac.joa_18S_HQ604975	0.0303831	0.0330251	0.0435931	0.0330251
6	Mac.joa_18S_HQ604974	0.0303831	0.0330251	0.0435931	0.0330251	0
7	Mac.huf_18S_X81442	0.0541612	0.0541612	0.0634082	0.0568032	0.0686922	0.0686922
8	Mac.huf.grp_18S_HQ604971	0.00264201	0.00792602	0.0264201	0.00528402	0.0277411	0.0277411	0.0541612
9	Mac.huf.grp_18S_FJ435740	0.0277411	0.0303831	0.0383091	0.0277411	0.0171731	0.0171731	0.0634082	0.0250991
10	Mac.huf.grp_18S_FJ435739	0.0264201	0.0290621	0.0369881	0.0264201	0.015852	0.015852	0.0620872	0.0237781	0.001321
11	Mac.huf.grp_18S_FJ435738	0.0264201	0.0290621	0.0369881	0.0264201	0.015852	0.015852	0.0620872	0.0237781	0.001321	0
12	Mac.mac_18S_HQ604976	0.0290621	0.0317041	0.0396301	0.0290621	0.0184941	0.0184941	0.0620872	0.0264201	0.00528402	0.00396301	0.00396301
13	Mac.pau_18S_KT935502	0.010568	0.010568	0.0290621	0.015852	0.0356671	0.0356671	0.0581242	0.010568	0.0290621	0.0277411	0.0277411	0.0303831
14	Mac.pol_18S_HM187580	0.0330251	0.0356671	0.0501982	0.0356671	0.0343461	0.0343461	0.0634082	0.0303831	0.0317041	0.0303831	0.0303831	0.0330251	0.0383091
15	Mac.sap_18S_DQ839601	0.00528402	0.00924703	0.0290621	0.00792602	0.0290621	0.0290621	0.0554822	0.00264201	0.0264201	0.0250991	0.0250991	0.0277411	0.011889	0.0317041

## Sheet: 28S rRNA
		1	2	3	4	5	6
1	Mac.sho_28S_JP.002
2	Mac.sco_28S_KY797266	0.073487
3	Mac.pau_28S_KT935501	0.0504323	0.0677233
4	Mac.poy_28S_KX810009	0.0878963	0.102305	0.0720461
5	Mac.huf.grp_28S_FJ435755	0.0979827	0.112392	0.105187	0.131124
6	Mac.huf.grp_28S_FJ435754	0.0979827	0.112392	0.105187	0.131124	0
7	Mac.huf.grp_28S_FJ435751	0.0979827	0.112392	0.105187	0.131124	0	0

## Sheet: ITS-2
		1	2	3	4	5	6
1	Mac.sho_JP.002_ITS2_H1
2	Mac.sho_JP.002_ITS2_H2	0.00862069
3	Mac.sco_ITS2_KY797268	0.284483	0.284483
4	Mac.pau_ITS2_KT935500	0.185345	0.176724	0.314655
5	Mac.pol_ITS2_HM150647	0.297414	0.288793	0.353448	0.275862
6	Mac.sap_ITS2_GQ403680	0.112069	0.112069	0.267241	0.198276	0.306034
7	Mac.poy_ITS2_KX810010	0.293103	0.293103	0.267241	0.340517	0.362069	0.310345

## Sheet: COI
		1	2	3	4	5	6	7	8	9	10	11	12	13	14	15	16	17	18	19	20	21	22	23	24	25	26	27	28	29	30	31	32	33	34	35	36	37	38	39	40	41	42	43	44	45	46	47	48
1	Mac.sho_COI_JP.002_H1
2	Mac.sho_COI_JP.002_H2	0.00970874
3	Mac.sco_COI_KY797267	0.221683	0.224919
4	Mac.pau_COI_KT951668	0.223301	0.224919	0.20712
5	Mac.poy_COI_KX810011_H1	0.195793	0.197411	0.234628	0.203883
6	Mac.poy_COI_KX810012_H2	0.199029	0.200647	0.231392	0.208738	0.0307443
7	Mac.huf.cf._COI_HQ876589	0.257282	0.2589	0.244337	0.249191	0.2411	0.242718
8	Mac.huf.cf._COI_HQ876596	0.257282	0.2589	0.245955	0.245955	0.2411	0.242718	0.00323625
9	Mac.huf.cf._COI_HQ876594	0.257282	0.2589	0.245955	0.245955	0.2411	0.242718	0.00323625	0
10	Mac.huf.cf._COI_HQ876593	0.257282	0.2589	0.245955	0.245955	0.2411	0.242718	0.00323625	0	0
11	Mac.huf.cf._COI_HQ876592	0.257282	0.2589	0.245955	0.245955	0.2411	0.242718	0.00323625	0	0	0
12	Mac.huf.cf._COI_HQ876591	0.257282	0.2589	0.245955	0.245955	0.2411	0.242718	0.00323625	0	0	0	0
13	Mac.huf.cf._COI_HQ876590	0.257282	0.2589	0.245955	0.245955	0.2411	0.242718	0.00323625	0	0	0	0	0
14	Mac.mac_COI_HQ876571	0.224919	0.224919	0.229773	0.218447	0.257282	0.2589	0.174757	0.174757	0.174757	0.174757	0.174757	0.174757	0.174757
15	Mac.mac_COI_FJ176217	0.221683	0.221683	0.226537	0.218447	0.255663	0.257282	0.173139	0.173139	0.173139	0.173139	0.173139	0.173139	0.173139	0.00809061
16	Mac.mac_COI_FJ176216	0.221683	0.221683	0.226537	0.218447	0.255663	0.257282	0.173139	0.173139	0.173139	0.173139	0.173139	0.173139	0.173139	0.00809061	0
17	Mac.mac_COI_FJ176215	0.221683	0.221683	0.226537	0.218447	0.255663	0.257282	0.173139	0.173139	0.173139	0.173139	0.173139	0.173139	0.173139	0.00809061	0	0
18	Mac.mac_COI_FJ176214	0.221683	0.221683	0.226537	0.218447	0.255663	0.257282	0.173139	0.173139	0.173139	0.173139	0.173139	0.173139	0.173139	0.00809061	0	0	0
19	Mac.mac_COI_FJ176213	0.221683	0.221683	0.226537	0.218447	0.255663	0.257282	0.173139	0.173139	0.173139	0.173139	0.173139	0.173139	0.173139	0.00809061	0	0	0	0
20	Mac.mac_COI_FJ176212	0.224919	0.224919	0.229773	0.218447	0.257282	0.2589	0.174757	0.174757	0.174757	0.174757	0.174757	0.174757	0.174757	0	0.00809061	0.00809061	0.00809061	0.00809061	0.00809061
21	Mac.mac_COI_FJ176211	0.224919	0.224919	0.229773	0.218447	0.257282	0.2589	0.174757	0.174757	0.174757	0.174757	0.174757	0.174757	0.174757	0	0.00809061	0.00809061	0.00809061	0.00809061	0.00809061	0
22	Mac.mac_COI_FJ176210	0.224919	0.224919	0.229773	0.218447	0.257282	0.2589	0.174757	0.174757	0.174757	0.174757	0.174757	0.174757	0.174757	0	0.00809061	0.00809061	0.00809061	0.00809061	0.00809061	0	0
23	Mac.mac_COI_FJ176209	0.226537	0.226537	0.229773	0.216828	0.257282	0.2589	0.174757	0.174757	0.174757	0.174757	0.174757	0.174757	0.174757	0.00161812	0.00970874	0.00970874	0.00970874	0.00970874	0.00970874	0.00161812	0.00161812	0.00161812
24	Mac.mac_COI_FJ176208	0.226537	0.226537	0.229773	0.216828	0.257282	0.2589	0.174757	0.174757	0.174757	0.174757	0.174757	0.174757	0.174757	0.00161812	0.00970874	0.00970874	0.00970874	0.00970874	0.00970874	0.00161812	0.00161812	0.00161812	0
25	Mac.mac_COI_FJ176207	0.220065	0.220065	0.228155	0.220065	0.255663	0.257282	0.173139	0.173139	0.173139	0.173139	0.173139	0.173139	0.173139	0.00485437	0.00647249	0.00647249	0.00647249	0.00647249	0.00647249	0.00485437	0.00485437	0.00485437	0.00647249	0.00647249
26	Mac.mac_COI_FJ176206	0.221683	0.221683	0.229773	0.218447	0.255663	0.257282	0.174757	0.174757	0.174757	0.174757	0.174757	0.174757	0.174757	0.00647249	0.00809061	0.00809061	0.00809061	0.00809061	0.00809061	0.00647249	0.00647249	0.00647249	0.00809061	0.00809061	0.00161812
27	Mac.mac_COI_FJ176205	0.220065	0.220065	0.228155	0.220065	0.255663	0.257282	0.173139	0.173139	0.173139	0.173139	0.173139	0.173139	0.173139	0.00485437	0.00647249	0.00647249	0.00647249	0.00647249	0.00647249	0.00485437	0.00485437	0.00485437	0.00647249	0.00647249	0	0.00161812
28	Mac.mac_COI_FJ176204	0.220065	0.220065	0.228155	0.220065	0.255663	0.257282	0.173139	0.173139	0.173139	0.173139	0.173139	0.173139	0.173139	0.00485437	0.00647249	0.00647249	0.00647249	0.00647249	0.00647249	0.00485437	0.00485437	0.00485437	0.00647249	0.00647249	0	0.00161812	0
29	Mac.mac_COI_FJ176203	0.220065	0.220065	0.228155	0.220065	0.255663	0.257282	0.173139	0.173139	0.173139	0.173139	0.173139	0.173139	0.173139	0.00485437	0.00647249	0.00647249	0.00647249	0.00647249	0.00647249	0.00485437	0.00485437	0.00485437	0.00647249	0.00647249	0	0.00161812	0	0
30	Mac.kri_COI_KC193576	0.218447	0.218447	0.20712	0.20712	0.226537	0.231392	0.218447	0.218447	0.218447	0.218447	0.218447	0.218447	0.218447	0.211974	0.211974	0.211974	0.211974	0.211974	0.211974	0.211974	0.211974	0.211974	0.213592	0.213592	0.213592	0.21521	0.213592	0.213592	0.213592
31	Mac.kri_COI_KC193575	0.218447	0.218447	0.20712	0.20712	0.226537	0.231392	0.218447	0.218447	0.218447	0.218447	0.218447	0.218447	0.218447	0.211974	0.211974	0.211974	0.211974	0.211974	0.211974	0.211974	0.211974	0.211974	0.213592	0.213592	0.213592	0.21521	0.213592	0.213592	0.213592	0
32	Mac.huf_COI_HQ876588	0.2411	0.242718	0.226537	0.228155	0.231392	0.226537	0.0614887	0.0614887	0.0614887	0.0614887	0.0614887	0.0614887	0.0614887	0.166667	0.165049	0.165049	0.165049	0.165049	0.165049	0.166667	0.166667	0.166667	0.168285	0.168285	0.161812	0.16343	0.161812	0.161812	0.161812	0.203883	0.203883
33	Mac.huf_COI_HQ876587	0.2411	0.242718	0.226537	0.228155	0.231392	0.226537	0.0614887	0.0614887	0.0614887	0.0614887	0.0614887	0.0614887	0.0614887	0.166667	0.165049	0.165049	0.165049	0.165049	0.165049	0.166667	0.166667	0.166667	0.168285	0.168285	0.161812	0.16343	0.161812	0.161812	0.161812	0.203883	0.203883	0
34	Mac.huf_COI_HQ876586	0.242718	0.244337	0.226537	0.229773	0.231392	0.228155	0.0614887	0.0614887	0.0614887	0.0614887	0.0614887	0.0614887	0.0614887	0.168285	0.166667	0.166667	0.166667	0.166667	0.166667	0.168285	0.168285	0.168285	0.169903	0.169903	0.16343	0.165049	0.16343	0.16343	0.16343	0.202265	0.202265	0.00161812	0.00161812
35	Mac.huf_COI_HQ876584	0.242718	0.244337	0.228155	0.229773	0.23301	0.228155	0.0631068	0.0631068	0.0631068	0.0631068	0.0631068	0.0631068	0.0631068	0.166667	0.165049	0.165049	0.165049	0.165049	0.165049	0.166667	0.166667	0.166667	0.168285	0.168285	0.161812	0.16343	0.161812	0.161812	0.161812	0.205502	0.205502	0.00161812	0.00161812	0.00323625
36	Mac.vla_COI_HM136931	0.250809	0.250809	0.254045	0.247573	0.239482	0.245955	0.220065	0.218447	0.218447	0.218447	0.218447	0.218447	0.218447	0.18932	0.190939	0.190939	0.190939	0.190939	0.190939	0.18932	0.18932	0.18932	0.190939	0.190939	0.187702	0.18932	0.187702	0.187702	0.187702	0.265372	0.265372	0.208738	0.208738	0.210356	0.210356
37	Mac.vla_COI_HM136932	0.250809	0.250809	0.254045	0.247573	0.239482	0.245955	0.220065	0.218447	0.218447	0.218447	0.218447	0.218447	0.218447	0.18932	0.190939	0.190939	0.190939	0.190939	0.190939	0.18932	0.18932	0.18932	0.190939	0.190939	0.187702	0.18932	0.187702	0.187702	0.187702	0.265372	0.265372	0.208738	0.208738	0.210356	0.210356	0
38	Mac.vla_COI_HM136933	0.250809	0.250809	0.254045	0.247573	0.239482	0.245955	0.220065	0.218447	0.218447	0.218447	0.218447	0.218447	0.218447	0.18932	0.190939	0.190939	0.190939	0.190939	0.190939	0.18932	0.18932	0.18932	0.190939	0.190939	0.187702	0.18932	0.187702	0.187702	0.187702	0.265372	0.265372	0.208738	0.208738	0.210356	0.210356	0	0
39	Mac.vla_COI_HQ876568	0.250809	0.250809	0.254045	0.247573	0.239482	0.245955	0.220065	0.218447	0.218447	0.218447	0.218447	0.218447	0.218447	0.18932	0.190939	0.190939	0.190939	0.190939	0.190939	0.18932	0.18932	0.18932	0.190939	0.190939	0.187702	0.18932	0.187702	0.187702	0.187702	0.265372	0.265372	0.208738	0.208738	0.210356	0.210356	0	0	0
40	Mac.vla_COI_HM136934	0.250809	0.250809	0.254045	0.247573	0.239482	0.245955	0.220065	0.218447	0.218447	0.218447	0.218447	0.218447	0.218447	0.18932	0.190939	0.190939	0.190939	0.190939	0.190939	0.18932	0.18932	0.18932	0.190939	0.190939	0.187702	0.18932	0.187702	0.187702	0.187702	0.265372	0.265372	0.208738	0.208738	0.210356	0.210356	0	0	0	0
41	Mac.per_COI_EU244608	0.250809	0.250809	0.254045	0.247573	0.239482	0.245955	0.220065	0.218447	0.218447	0.218447	0.218447	0.218447	0.218447	0.18932	0.190939	0.190939	0.190939	0.190939	0.190939	0.18932	0.18932	0.18932	0.190939	0.190939	0.187702	0.18932	0.187702	0.187702	0.187702	0.265372	0.265372	0.208738	0.208738	0.210356	0.210356	0	0	0	0	0
42	Mac.san_COI_HQ876566	0.237864	0.234628	0.2411	0.205502	0.236246	0.236246	0.18932	0.186084	0.186084	0.186084	0.186084	0.186084	0.186084	0.169903	0.165049	0.165049	0.165049	0.165049	0.165049	0.169903	0.169903	0.169903	0.171521	0.171521	0.168285	0.166667	0.168285	0.168285	0.168285	0.221683	0.221683	0.182848	0.182848	0.184466	0.184466	0.179612	0.179612	0.179612	0.179612	0.179612	0.179612
43	Mac.san_COI_HQ876567	0.237864	0.234628	0.2411	0.205502	0.236246	0.236246	0.18932	0.186084	0.186084	0.186084	0.186084	0.186084	0.186084	0.169903	0.165049	0.165049	0.165049	0.165049	0.165049	0.169903	0.169903	0.169903	0.171521	0.171521	0.168285	0.166667	0.168285	0.168285	0.168285	0.221683	0.221683	0.182848	0.182848	0.184466	0.184466	0.179612	0.179612	0.179612	0.179612	0.179612	0.179612	0
44	Mac.san_COI_HQ876569	0.237864	0.234628	0.2411	0.205502	0.236246	0.236246	0.18932	0.186084	0.186084	0.186084	0.186084	0.186084	0.186084	0.169903	0.165049	0.165049	0.165049	0.165049	0.165049	0.169903	0.169903	0.169903	0.171521	0.171521	0.168285	0.166667	0.168285	0.168285	0.168285	0.221683	0.221683	0.182848	0.182848	0.184466	0.184466	0.179612	0.179612	0.179612	0.179612	0.179612	0.179612	0	0
45	Mac.san_COI_HQ876570	0.237864	0.234628	0.2411	0.205502	0.236246	0.236246	0.18932	0.186084	0.186084	0.186084	0.186084	0.186084	0.186084	0.169903	0.165049	0.165049	0.165049	0.165049	0.165049	0.169903	0.169903	0.169903	0.171521	0.171521	0.168285	0.166667	0.168285	0.168285	0.168285	0.221683	0.221683	0.182848	0.182848	0.184466	0.184466	0.179612	0.179612	0.179612	0.179612	0.179612	0.179612	0	0	0
46	Mac.san_COI_HQ876572	0.237864	0.234628	0.2411	0.205502	0.236246	0.236246	0.18932	0.186084	0.186084	0.186084	0.186084	0.186084	0.186084	0.169903	0.165049	0.165049	0.165049	0.165049	0.165049	0.169903	0.169903	0.169903	0.171521	0.171521	0.168285	0.166667	0.168285	0.168285	0.168285	0.221683	0.221683	0.182848	0.182848	0.184466	0.184466	0.179612	0.179612	0.179612	0.179612	0.179612	0.179612	0	0	0	0
47	Mac.san_COI_HQ876573	0.237864	0.234628	0.2411	0.205502	0.236246	0.236246	0.18932	0.186084	0.186084	0.186084	0.186084	0.186084	0.186084	0.169903	0.165049	0.165049	0.165049	0.165049	0.165049	0.169903	0.169903	0.169903	0.171521	0.171521	0.168285	0.166667	0.168285	0.168285	0.168285	0.221683	0.221683	0.182848	0.182848	0.184466	0.184466	0.179612	0.179612	0.179612	0.179612	0.179612	0.179612	0	0	0	0	0
48	Mac.san_COI_HQ876574	0.234628	0.231392	0.23301	0.20712	0.234628	0.234628	0.187702	0.184466	0.184466	0.184466	0.184466	0.184466	0.184466	0.171521	0.166667	0.166667	0.166667	0.166667	0.166667	0.171521	0.171521	0.171521	0.173139	0.173139	0.169903	0.168285	0.169903	0.169903	0.169903	0.223301	0.223301	0.177994	0.177994	0.179612	0.179612	0.177994	0.177994	0.177994	0.177994	0.177994	0.177994	0.00809061	0.00809061	0.00809061	0.00809061	0.00809061	0.00809061
49	Mac.san_COI_HQ876575	0.23301	0.229773	0.234628	0.208738	0.236246	0.236246	0.18932	0.186084	0.186084	0.186084	0.186084	0.186084	0.186084	0.169903	0.168285	0.168285	0.168285	0.168285	0.168285	0.169903	0.169903	0.169903	0.171521	0.171521	0.168285	0.166667	0.168285	0.168285	0.168285	0.224919	0.224919	0.179612	0.179612	0.18123	0.18123	0.179612	0.179612	0.179612	0.179612	0.179612	0.179612	0.00970874	0.00970874	0.00970874	0.00970874	0.00970874	0.00970874	0.00161812
50	Mac.san_COI_HQ876576	0.23301	0.229773	0.234628	0.208738	0.236246	0.236246	0.18932	0.186084	0.186084	0.186084	0.186084	0.186084	0.186084	0.169903	0.168285	0.168285	0.168285	0.168285	0.168285	0.169903	0.169903	0.169903	0.171521	0.171521	0.168285	0.166667	0.168285	0.168285	0.168285	0.224919	0.224919	0.179612	0.179612	0.18123	0.18123	0.179612	0.179612	0.179612	0.179612	0.179612	0.179612	0.00970874	0.00970874	0.00970874	0.00970874	0.00970874	0.00970874	0.00161812
51	Mac.san_COI_HQ876577	0.234628	0.231392	0.23301	0.20712	0.234628	0.234628	0.187702	0.184466	0.184466	0.184466	0.184466	0.184466	0.184466	0.171521	0.166667	0.166667	0.166667	0.166667	0.166667	0.171521	0.171521	0.171521	0.173139	0.173139	0.169903	0.168285	0.169903	0.169903	0.169903	0.223301	0.223301	0.177994	0.177994	0.179612	0.179612	0.177994	0.177994	0.177994	0.177994	0.177994	0.177994	0.00809061	0.00809061	0.00809061	0.00809061	0.00809061	0.00809061	0
52	Mac.san_COI_HQ876578	0.234628	0.231392	0.23301	0.20712	0.234628	0.234628	0.187702	0.184466	0.184466	0.184466	0.184466	0.184466	0.184466	0.171521	0.166667	0.166667	0.166667	0.166667	0.166667	0.171521	0.171521	0.171521	0.173139	0.173139	0.169903	0.168285	0.169903	0.169903	0.169903	0.223301	0.223301	0.177994	0.177994	0.179612	0.179612	0.177994	0.177994	0.177994	0.177994	0.177994	0.177994	0.00809061	0.00809061	0.00809061	0.00809061	0.00809061	0.00809061	0
53	Mac.san_COI_HQ876579	0.234628	0.231392	0.23301	0.20712	0.234628	0.234628	0.187702	0.184466	0.184466	0.184466	0.184466	0.184466	0.184466	0.171521	0.166667	0.166667	0.166667	0.166667	0.166667	0.171521	0.171521	0.171521	0.173139	0.173139	0.169903	0.168285	0.169903	0.169903	0.169903	0.223301	0.223301	0.177994	0.177994	0.179612	0.179612	0.177994	0.177994	0.177994	0.177994	0.177994	0.177994	0.00809061	0.00809061	0.00809061	0.00809061	0.00809061	0.00809061	0
54	Mac.san_COI_HQ876580	0.23301	0.229773	0.234628	0.208738	0.236246	0.236246	0.18932	0.186084	0.186084	0.186084	0.186084	0.186084	0.186084	0.169903	0.168285	0.168285	0.168285	0.168285	0.168285	0.169903	0.169903	0.169903	0.171521	0.171521	0.168285	0.166667	0.168285	0.168285	0.168285	0.224919	0.224919	0.179612	0.179612	0.18123	0.18123	0.179612	0.179612	0.179612	0.179612	0.179612	0.179612	0.00970874	0.00970874	0.00970874	0.00970874	0.00970874	0.00970874	0.00161812
55	Mac.san_COI_HQ876581	0.234628	0.231392	0.23301	0.20712	0.234628	0.234628	0.187702	0.184466	0.184466	0.184466	0.184466	0.184466	0.184466	0.171521	0.166667	0.166667	0.166667	0.166667	0.166667	0.171521	0.171521	0.171521	0.173139	0.173139	0.169903	0.168285	0.169903	0.169903	0.169903	0.223301	0.223301	0.177994	0.177994	0.179612	0.179612	0.177994	0.177994	0.177994	0.177994	0.177994	0.177994	0.00809061	0.00809061	0.00809061	0.00809061	0.00809061	0.00809061	0
56	Mac.san_COI_HQ876582	0.23301	0.229773	0.234628	0.208738	0.236246	0.236246	0.18932	0.186084	0.186084	0.186084	0.186084	0.186084	0.186084	0.169903	0.168285	0.168285	0.168285	0.168285	0.168285	0.169903	0.169903	0.169903	0.171521	0.171521	0.168285	0.166667	0.168285	0.168285	0.168285	0.224919	0.224919	0.179612	0.179612	0.18123	0.18123	0.179612	0.179612	0.179612	0.179612	0.179612	0.179612	0.00970874	0.00970874	0.00970874	0.00970874	0.00970874	0.00970874	0.00161812
57	Mac.san_COI_HQ876583	0.23301	0.229773	0.234628	0.208738	0.236246	0.236246	0.18932	0.186084	0.186084	0.186084	0.186084	0.186084	0.186084	0.169903	0.168285	0.168285	0.168285	0.168285	0.168285	0.169903	0.169903	0.169903	0.171521	0.171521	0.168285	0.166667	0.168285	0.168285	0.168285	0.224919	0.224919	0.179612	0.179612	0.18123	0.18123	0.179612	0.179612	0.179612	0.179612	0.179612	0.179612	0.00970874	0.00970874	0.00970874	0.00970874	0.00970874	0.00970874	0.00161812
58	Mac.ter_COI_JN673960	0.23301	0.236246	0.2411	0.245955	0.245955	0.254045	0.192557	0.195793	0.195793	0.195793	0.195793	0.195793	0.195793	0.186084	0.186084	0.186084	0.186084	0.186084	0.186084	0.186084	0.186084	0.186084	0.187702	0.187702	0.187702	0.18932	0.187702	0.187702	0.187702	0.234628	0.234628	0.197411	0.197411	0.197411	0.199029	0.205502	0.205502	0.205502	0.205502	0.205502	0.205502	0.195793	0.195793	0.195793	0.195793	0.195793	0.195793	0.199029
59	Mac.ter_COI_AY598775	0.237864	0.234628	0.220065	0.210356	0.231392	0.234628	0.184466	0.187702	0.187702	0.187702	0.187702	0.187702	0.187702	0.161812	0.158576	0.158576	0.158576	0.158576	0.158576	0.161812	0.161812	0.161812	0.16343	0.16343	0.160194	0.158576	0.160194	0.160194	0.160194	0.21521	0.21521	0.190939	0.190939	0.192557	0.192557	0.179612	0.179612	0.179612	0.179612	0.179612	0.179612	0.166667	0.166667	0.166667	0.166667	0.166667	0.166667	0.161812
[truncated: 10 more columns]
